# Supplementary material for: Hydroxychloroquine (HCQ) Modulates Autophagy and Oxidative DNA Damage Stress in Hepatocellular Carcinoma to Overcome Sorafenib Resistance via TLR9/SOD1/hsa-miR-30a-5p/Beclin-1 Axis
Source: Cancers (Basel). 2021 Jun 28;13(13):3227. doi: 10.3390/cancers13133227 (PMC8267639; doi:10.3390/cancers13133227)
Supplement: Supplementary file 1 [file cancers-13-03227-s001.zip]

Archive with 1 entries (1 files):
- cancers-1207641-supplementary.pdf
